# Supplementary material for: Antioxidant-Enriched Diet on Oxidative Stress and Inflammation Gene Expression: A Randomized Controlled Trial
Source: Genes (Basel). 2023 Jan 13;14(1):206. doi: 10.3390/genes14010206 (PMC9859217; doi:10.3390/genes14010206)
Supplement: Supplementary file 1 [file genes-14-00206-s001.zip]

Archive with 1 entries (1 files):
- genes-2100008-supplementary.pdf
